# Supplementary material for: Algorithm Optimization in Methylation Detection with Multiple RT-qPCR
Source: PLoS One. 2016 Nov 29;11(11):e0163333. doi: 10.1371/journal.pone.0163333 (PMC5127507; doi:10.1371/journal.pone.0163333)
Supplement: S1 Dataset — (ZIP) [file pone.0163333.s001.zip]

Archive with 13 entries (12 files):
- Minimal dataset revised/
- Minimal dataset revised/Fig1.TIF
- Minimal dataset revised/Fig2.tif
- Minimal dataset revised/Fig3.tif
- Minimal dataset revised/Fig4.tif
- Minimal dataset revised/FIg5.tif
- Minimal dataset revised/Figure captions and legends.docx
- Minimal dataset revised/Table1.xlsx
- Minimal dataset revised/Table2.xlsx
- Minimal dataset revised/Table3.xlsx
- Minimal dataset revised/Table4.xlsx
- Minimal dataset revised/Table5.xlsx
- Minimal dataset revised/Table6.xlsx
