# Supplementary material for: Algorithm Optimization in Methylation Detection with Multiple RT-qPCR
Source: PLoS One. 2016 Nov 29;11(11):e0163333. doi: 10.1371/journal.pone.0163333 (PMC5127507; doi:10.1371/journal.pone.0163333)
Supplement: S1 Dataset — (ZIP) [file pone.0163333.s001.zip › Minimal dataset revised/Table1.xlsx]

## Sheet: Sheet1
	Table 1. The number of enrolled subjects by diagnostic groups
	Diagnosis group	Description	Total	Gender			Age
				Male	Female		<50	50-59	60-69	≥70
	CRC	Overall	369	192	177		63	107	108	91
		Stage 0	21	10	11		2	10	5	4
		Stage I	42	20	22		9	11	13	9
		Stage II	105	59	46		14	26	32	33
		Stage III	131	62	69		22	40	43	26
		Stage IV	15	8	7		3	5	5	2
		Not Specified	55	33	22		13	15	10	17
	Adenoma		113	74	39		28	35	32	18
	Polyps		87	62	25		34	34	10	9
	IBD		27	14	13		16	8	1	2
	other GI diseases		47	27	20		23	18	4	2
	NED		490	260	230		256	133	71	30
	Total		1133	629	504		420	335	226	152
	CRC=colorectal cancer, IBD=inflammatory bowel disease, NED=no evidence of diseases
