# Supplementary material for: Algorithm Optimization in Methylation Detection with Multiple RT-qPCR
Source: PLoS One. 2016 Nov 29;11(11):e0163333. doi: 10.1371/journal.pone.0163333 (PMC5127507; doi:10.1371/journal.pone.0163333)
Supplement: S1 Dataset — (ZIP) [file pone.0163333.s001.zip › Minimal dataset revised/Table2.xlsx]

## Sheet: Sheet1
	Table 2. Sensitivity and specificity for CRC using different algorithm
		1/3	2/3	1/1	3/3
	Sensitivity	82.4%	75.1%	71.3%	58.0%
		(303/369)	(277/369)	(263/369)	(214/369)
	Specificity	82.0%	97.1%	92.7%	98.8%
		(402/490)	(476/490)	(454/490)	(484/490)
