# Supplementary material for: Algorithm Optimization in Methylation Detection with Multiple RT-qPCR
Source: PLoS One. 2016 Nov 29;11(11):e0163333. doi: 10.1371/journal.pone.0163333 (PMC5127507; doi:10.1371/journal.pone.0163333)
Supplement: S1 Dataset — (ZIP) [file pone.0163333.s001.zip › Minimal dataset revised/Table3.xlsx]

## Sheet: Sheet1
	Table 3. Positive detection rate for each CRC stage using different algorithm
		1/3	2/3	1/1	3/3
	Stage 0	57.1%	52.4%	47.6%	33.3%
		(12/21)	(11/21)	(10/21)	(7/21)
	Stage I	64.3%	54.8%	50.0%	33.3%
		(27/42)	(23/42)	(21/42)	(14/42)
	Stage II	87.6%	82.9%	78.1%	65.7%
		(92/105)	(87/105)	(82/105)	(69/105)
	Stage III	87.8%	78.6%	76.3%	64.1%
		(115/131)	(103/131)	(100/131)	(84/131)
	Stage IV	93.3%	86.7%	93.3%	80.0%
		(14/15)	(13/15)	(14/15)	(12/15)
	Not specified	78.2%	72.7%	65.5%	50.9%
		(43/55)	(40/55)	(36/55)	(28/55)
	Overall	82.4%	75.1%	71.3%	58.0%
		(303/369)	(277/369)	(263/369)	(214/369)
