# Supplementary material for: Algorithm Optimization in Methylation Detection with Multiple RT-qPCR
Source: PLoS One. 2016 Nov 29;11(11):e0163333. doi: 10.1371/journal.pone.0163333 (PMC5127507; doi:10.1371/journal.pone.0163333)
Supplement: S1 Dataset — (ZIP) [file pone.0163333.s001.zip › Minimal dataset revised/Table4.xlsx]

## Sheet: Sheet1
	Table 4. Positive detection rate for colorectal diseases using different algorithm
		1/3	2/3	1/1	3/3
	CRC	82.4%	75.1%	71.3%	58.0%
		(303/369)	(277/369)	(263/369)	(214/369)
	Adenoma	37.2%	26.5%	25.7%	15.0%
		(42/113)	(30/113)	(29/113)	(17/113)
	Polyps	26.4%	9.2%	12.6%	3.4%
		(23/87)	(8/87)	(11/87)	(3/87)
	IBD	25.9%	18.5%	18.5%	7.4%
		(7/27)	(5/27)	(5/27)	(2/27)
	Other GI Diseases	23.4%	8.5%	12.8%	3.4%
		(11/47)	(4/47)	(6/47)	(2/47)
	NED	18.0%	2.9%	7.3%	1.2%
		(88/490)	(14/490)	(36/490)	(6/490)
