# Supplementary material for: Algorithm Optimization in Methylation Detection with Multiple RT-qPCR
Source: PLoS One. 2016 Nov 29;11(11):e0163333. doi: 10.1371/journal.pone.0163333 (PMC5127507; doi:10.1371/journal.pone.0163333)
Supplement: S1 Dataset — (ZIP) [file pone.0163333.s001.zip › Minimal dataset revised/Table5.xlsx]

## Sheet: Sheet1
	Table 5. Comparison of the positive detection rate between Epi proColon 2.0 and SensiColon
	Positive Detection Rate		Epi proColon 2.0 (30 μl PCR,2/3 algorithm)	SensiColon (60 μl PCR, 1/1 algorithm)	χ2, p
	CRC	Overall	75.1% (277/369)	76.6% (223/291)	0.22,0.64
		I	54.8% (23/42)	64.9% (24/37)	0.83,0.36
		II	82.9% (87/105)	72.7% (48/66)	2.50,0.11
		III	78.6% (103/131)	79.3% (65/82)	0.01,0.91
		IV	86.7% (13/15)	93.9% (31/33)	0.71,0.40
	Adenoma		26.5% (30/113)	9.8% (21/214)	15.73,P<0.001
	Polyps		9.2% (8/87)	5.2% (6/116)	1.25,0.26
	Other GI Diseases		8.5% (4/47)	3.7% (4/108)	1.55,0.21
	NED		2.9% (14/490)	4.1% (12/295)	0.84,0.36
