# Supplementary material for: Algorithm Optimization in Methylation Detection with Multiple RT-qPCR
Source: PLoS One. 2016 Nov 29;11(11):e0163333. doi: 10.1371/journal.pone.0163333 (PMC5127507; doi:10.1371/journal.pone.0163333)
Supplement: S1 Dataset — (ZIP) [file pone.0163333.s001.zip › Minimal dataset revised/Table6.xlsx]

## Sheet: Sheet1
	Table 6. The SEPT9 assay performance prediction based on equivalent plasma volume in PCR reaction
		blood volume	plasma volume	DNA elution volume	Volume used in PCR	plasma equivalent	sensitivity	specificity	note
	Epi proColon 2.0 CE	10 ml	3.5 ml	60 μl	45 μl	2.7 ml	0.751	0.971	actual data
		5 ml	1.8 ml	30 μl	30 μl	1.8 ml	0.766	0.959	predictive data
	SensiColon	10 ml	3.5 ml	60 μl	30 μl	1.8 ml	0.766	0.959	actual data
		3 ml	1.0 ml	15 μl	15 μl	1.0 ml	0.713	0.927	predictive data
